# Supplementary material for: Transforming Growth Factor Beta 2 (TGFB2) mRNA Levels, in Conjunction with Interferon-Gamma Receptor Activation of Interferon Regulatory Factor 5 (IRF5) and Expression of CD276/B7-H3, Are Therapeutically Targetable Negative Prognostic Markers in Low-Grade Gliomas
Source: Cancers (Basel). 2024 Mar 19;16(6):1202. doi: 10.3390/cancers16061202 (PMC10968971; doi:10.3390/cancers16061202)
Supplement: Supplementary file 1 [file cancers-16-01202-s001.zip]

Archive with 1 entries (1 files):
- cancers-2895478-supplementary.pdf
